# Supplementary material for: Effectiveness of Lifestyle Interventions for Prevention of Harmful Weight Gain among Adolescents from Ethnic Minorities: A Systematic Review
Source: Int J Environ Res Public Health. 2020 Aug 20;17(17):6059. doi: 10.3390/ijerph17176059 (PMC7503574; doi:10.3390/ijerph17176059)
Supplement: Supplementary file 1 [file ijerph-17-06059-s001.zip]

Archive with 4 entries (3 files):
- 1supplementary ijerph-870986/
- 1supplementary ijerph-870986/Table S3 Table S4.pdf
- 1supplementary ijerph-870986/Table S1 Medline Search.pdf
- 1supplementary ijerph-870986/Table S2 Full Text Articles exluded with reasoning.pdf
